# Supplementary material for: The medical competence of health care providers in sub-Saharan Africa: Evidence from 16 127 providers across 11 countries
Source: Health Aff Sch. 2024 Jun 7;2(6):qxae066. doi: 10.1093/haschl/qxae066 (PMC11157171; doi:10.1093/haschl/qxae066)
Supplement: qxae066_Supplementary_Data [file qxae066_supplementary_data.zip]

Archive with 5 entries (5 files):
- appendix.pdf
- coi_disclosure 1 DAS.docx
- coi_disclosure 1_AYC.docx
- coi_disclosure 1_RG.docx
- coi_disclosure DANIELS.docx
